# Supplementary material for: Oncogenomics of c-Myc transgenic mice reveal novel regulators of extracellular signaling, angiogenesis and invasion with clinical significance for human lung adenocarcinoma
Source: Oncotarget. 2017 Oct 23;8(60):101808–31. doi: 10.18632/oncotarget.21981 (PMC5731916; doi:10.18632/oncotarget.21981)
Supplement: Supplementary file 2 [file oncotarget-08-101808-s002.xlsx]

## Sheet: Sheet1
Supplementary Table 1. Comprehensive listing of significantly regulated genes in c-Myc-induced lung papillary adenocarcinomas. Differently expressed genes involved in extracellular control of cell proliferation, adhesion, invasion and angiogenesis: (a) up-regulated genes; (b) down-regulated genes.
ACC	Gene Symbol	Gene Title		N	FC			%Increase*/Decrease			p-value in T-test compared to control lung
					size of tumors			size of tumors			size of tumors
					small	middle	large	small	middle	large	small	middle	large
(A) Up-regulated genes in c-Myc induced lung tumors
Activation of growth factors signaling through tyrosine kinase receptors
L41352	Areg	amphiregulin			5.1	7.7	8.3	100	100	66	0.01	0.07	0.18
AI467390	Map2k1	mitogen activated protein kinase kinase 1*	rT	1	2.7	2.7	3.6	100	100	100	0	0.01	0.01
L00039	Myc	myelocytomatosis oncogene			51	23.4	58.6	100	100	100	0.01	0.05	0.04
U15443	Ros1	Ros1 proto-oncogene			9.3	13.3	21.9	100	75	100	0.02	0.24	0.19
Activation of Wnt/ beta-catenin signaling
AW121294	Rhou	ras homolog gene family, member U		1	4	4.2	3.8	100	44	66	0	0.21	0.18
AI646638	Frat2	frequently rearranged in advanced T-cell lymphomas 2			5	4.6	5.9	100	75	100	0.02	0.04	0
Decrease of death receptor signaling
AV109962	Traf4	Tnf receptor associated factor 4		1	4.3	5	4.5	100	100	100	0.01	0	0.03
Cell junctions
AF072128	Cldn2	claudin 2			20.7	24	45.3	33	50	100	0.12	0.06	0.03
X63099	Gjb3	gap junction membrane channel protein beta 3		1	8.7	7.5	8.8	100	100	100	0	0.01	0.02
M63801	Gja1	gap junction membrane channel protein alpha 1		2	3.2	1.8	2.9	100	75	100	0	0.03	0.05
Adhesion, cytoskeleton regulation
M22832	Krt18	keratin complex 1, acidic, gene 18			2.9	3.2	3.6	100	100	100	0	0.01	0
AF011450	Col15a1	procollagen, type XV			1.7	5.1	4.6	50	94	100	0.04	0.06	0.03
AA170696	Icam1	intercellular adhesion molecule*	T		3.3	1.8	2.8	100	56	100	0.04	0.18	0.01
AW228162	Dsc2	desmocollin 2	rR		4.1	4.1	4.4	100	94	100	0	0	0
AI152659	Dsg2	desmoglein 2		1	3	3.5	3.5	100	100	100	0.01	0.02	0
Proteolysis, invasion, angiogenesis
M84683	Muc1	mucin 1, transmembrane*	T		3	2.5	2.1	100	100	91	0	0.01	0.08
X81627	Lcn2	lipocalin 2			4.8	7.3	4.7	100	100	100	0	0.02	0.08
AI786089	Kng	Kininogen			22.4	37.1	12.6	100	100	100	0.02	0.03	0.09
AI042655	Hgfac	hepatocyte growth factor activator			4.7	9.6	8.7	100	100	100	0.01	0.01	0.01
AA608277	Adora2b	adenosine A2b receptor			5.8	4.1	2.4	100	75	33	0	0.1	0.44
AW230369	Spint1	serine protease inhibitor, Kunitz type 1			3	2.7	2.3	100	100	100	0	0	0.02
AA726223	Adam19	a disintegrin and metalloproteinase domain 19 (meltrin beta)		1	3.2	3.3	3.1	100	100	100	0	0.02	0.02
AF030065	Hpn	Hepsin			5	4.7	5.3	100	100	100	0	0	0
AW047185	Thop1	thimet oligopeptidase 1	R		4	2.8	4.2	100	69	100	0	0.01	0.02
(B) Down-regulated genes in c-Myc induced lung tumors
TNF-signaling
M83649	Fas	tumour necrosis factor receptor superfamily, member 6	R	1	-4.2	-2.6	-3.6	100	87	91	0.02	0.02	0.01
Y00208	Hoxa5	homeo box A5	R	1	-6.1	-7.4	-7.7	100	100	100	0	0	0
TGF-beta- signaling
AI850533	Bmp6	bone morphogenetic protein 6			-15.5	-34.8	-22.8	100	100	100	0	0	0
AJ009862	Tgfb1	Tgf-beta			-2.9		-7.2	75		83	0.04		0.01
AA717826	Dpt	dermatopontin			-5	-6.7	-16.6	100	100	100	0.02	0.01	0.01
L48015	Acvrl1	activin A receptor, type II-like 1		1	-5.9	-6.7	-7.6	100	100	100	0	0	0
X77952	Eng	Endoglin			-6.7	-6.9	-7.6	100	100	100	0	0	0
D76432	Zeb1	zinc finger homeobox 1a			-6.8	-6.8	-8.5	100	100	100	0	0	0
AV138783	Gadd45b	growth arrest and DNA-damage-inducible 45 beta	rR		-1.5		-3.5	58		100	0.01	0.01	0.02
Negative regulation of IGF-1- mediated survival pathway
L12447	Igfbp5	insulin-like growth factor binding protein 5			-6.5	-1.9	-4.9	100	75	100	0	0.25	0
X81584	Igfbp6	insulin-like growth factor binding protein 6			-8.8	-8.8	-18.9	100	100	100	0	0	0
X76066	Igfbp4	insulin-like growth factor binding protein 4			-2.8	-3.3	-5.3	100	100	100	0.03	0.03	0.01
U88327	Socs2	suppressor of cytokine signaling 2			-3.7	-1.7	-2.3	100	87	100	0.01	0.05	0.04
U57524	Nfkbia	nuclear factor of kappa light chain gene enhancer in B-cells inhibitor, alpha			-3.1	-2.1	-2.8	100	93	100	0	0.01	0
Negative regulation of Wnt/ß- catenin signalling
AI019193	Tcf7	Transcription factor 7, T-cell specific*	T		-4.9	-5.8	-8.5	100	100	100	0.01	0	0
AB023419	Sox7	SRY-box containing gene 7			-4.4	-5.8	-6.3	100	100	100	0	0	0
Negative regulation of Ras/Raf/MEK/ERK-signaling
X61940	Dusp1	dual specificity phosphatase 1	R	1	-3.7	-1.7	-2.3	100	93	100	0	0.17	0.11
D83484	Ptpre	protein tyrosine phosphatase, receptor type, E			-3	-4.5	-4.5	100	100	100	0	0	0
AB018194	Ptpns1	protein tyrosine phosphatase, non-receptor type substrate 1			-2	-3.9	-4.7	75	100	100	0.01	0	0
AF053959	Rassf5	Ras association (RalGDS/AF-6) domain family 5			-2.8	-3.2	-3.7	100	100	100	0	0	0
Scaffolding proteins, chaperones
AB020886	Akap12	A kinase (PRKA) anchor protein (gravin) 12	R	1	-5.8	-9	-11.9	100	100	100	0	0	0
AF033275	Akap2	A kinase (PRKA) anchor protein 2	rR		-3.3	-3.3	-4.8	100	93	91	0.01	0.01	0.01
AI747654	Cav1	Caveolin-1, caveolae protein	R	1	-4	-5.6	-6.5	100	100	100	0	0	0
AW120711	Dnajb9	DnaJ (Hsp40) homolog, subfamily B, member 9	rR		-3	-2.8	-2.1	100	100	83	0.01	0	0
AF040252	Fkbp7	FK506 binding protein 7		1	-3.6	-3.2	-4.1	100	100	100	0	0	0
Anti-angiogenic, anti-invasive
AF080090	Sema3f	sema domain, immunoglobulin domain (Ig), short basic domain, secreted, (semaphorin) 3 F			-4.9	-5.4	-5.6	100	100	100	0.01	0	0
X70854	Fbln1	fibulin 1	rR		-3.8	-3.1	-10.1	100	100	100	0	0	0
D21165	Vsnl1	visinin-like 1			-7.1	-7.1	-7.1	100	87	100	0	0	0
AB006960	Reck	reversion-inducing-cysteine-rich protein with kazal motifs			-4.1	-5.9	-5.2	100	100	100	0	0	0
Adhesion, ECM
AI853217	Cdh5	Cadherin 5			-7.2	-9.9	-10	100	100	100	0	0	0
AI844853	Spock2	sparc/osteonectin, cwcv and kazal-like domains proteoglycan 2			-6.6	-11.8	-22.3	100	100	100	0	0	0
X14432	Thbd	thrombomodulin			-16	-27.1	-55.8	100	100	100	0	0	0
X80764	Tie1	Tyrosine kinase receptor 1			-8.4	-12.7	-12.2	100	100	100	0	0	0
X65493	Icam2	intercellular adhesion molecule 2			-12	-30.6	-48.1	100	100	100	0	0	0
D13664	Postn	osteoblast specific factor 2 (fasciclin I-like)	R		-3.7	-3.5	-5.4	100	100	100	0	0	0
X71426	Tek	endothelial-specific receptor tyrosine kinase			-12.6	-16.9	-26.3	100	100	100	0	0	0
AW061260	Nes	nestin		1q	-3.1	-4.3	-4.9	100	100	100	0	0	0
AA754887	Cd97	CD97 antigen*	T		-8.4	-9.5	-9.7	100	100	100	0	0	0
AI843063	Vwf	Von Willebrand factor homolog			-8.4	-7.7	-16.9	100	100	100	0	0	0
AA880988	Lyve1	extra cellular link domain-containing 1			-12.2	-11.7	-28.2	100	100	100	0.02	0.02	0.02
U66166	Sparcl1	SPARC-like 1 (mast9, hevin)			-2.9	-3.2	-5.4	100	100	100	0	0	0
M60474	Marcks	myristoylated alanine rich protein kinase C substrate			-5.8	-4.1	-5	100	93	91	0.02	0.01	0.01
AI854794	Tenc1	tensin like C1 domain-containing phosphatase			-5.6	-5.1	-6.8	100	100	100	0.03	0.03	0.02
L23769	Mfap2	microfibrillar-associated protein 2*	rT		-5.2	-5.5	-5.8	100	100	100	0.01	0	0.01
U30292	Col13a1	procollagen, type XIII, alpha 1	rR		-6.2	-7.3	-16.7	100	100	100	0.01	0.01	0.01
D86917	Pcdha6	protocadherin alpha 6			-7.6	-8.6	-9	100	100	100	0	0	0
U69176	Lama4	laminin, alpha 4			-3	-3.1	-2.9	100	100	100	0	0	0
X84014	Lama3	laminin, alpha 3			-3.5	-4.8	-5.2	100	100	100	0.01	0	0.01
AF041409	Itga8	integrin alpha 8*	rT		-7.5	-10.6	-8.8	100	100	100	0.02	0.02	0.02
D86916	Pcdha4	protocadherin alpha 4			-9.9	-9.9	-9.9	100	100	100	0	0	0
X75285	Fbln2	fibulin 2	R		-3.7	-3.3	-2.2	100	100	75	0	0	0
M77123	Vtn	vitronectin			-6.6	-6.6	-6.6	100	93	100	0	0	0
U12884	Vcam1	vascular cell adhesion molecule 1		1	-4.7	-3.7	-4.1	100	93	91	0.01	0.01	0.01
X79199	Clec3b	tetranectin (plasminogen binding protein)			-11.1	-11.1	-11.1	100	100	100	0	0	0
AW060556	Stab1	stabilin 1			-3	-3.3	-3.4	100	100	100	0.01	0	0.01
Cell junctions
U82758	Cldn5	claudin 5			-9.1	-17.8	-45.9	100	100	100	0	0	0
Growth suppressors
Z38110	Pmp22	peripheral myelin protein			-6.2	-9.6	-16.3	100	100	100	0	0	0
X58289	Ptprb	protein tyrosine phosphatase, receptor type, B			-14.3	-21.3	-40.9	100	100	100	0	0	0
L09562	Ptprg	protein tyrosine phosphatase, receptor type, G			-5.7	-3.5	-4	100	87	91	0.01	0.02	0.01
AF099973	Slfn2	schlafen2			-3.3		-3.7	75		91	0.03		0.03
AV349686	Ndrg2	N-myc downstream regulated 2			-5.8	-4.4	-4.8	100	100	100	0	0	0
AI882555	Ets1	E26 avian leukemia oncogene 1, 5' domain			-4.2	-6.1	-5.3	100	100	100	0.01	0	0
D10837	Lox	lysyl oxidase	R		-3.8	-2.3	-4.9	100	87	100	0.02	0.03	0.01
D11374	Sipa1	signal-induced proliferation associated gene 1			-3	-3.3	-3.9	100	100	100	0	0	0
D76440	Ndn	necdin			-7.6	-8.4	-10.4	100	100	100	0.05	0.05	0.04
AF030001	Notch4	Notch gene homolog 4 (Drosophila)*	T		-5.7	-6.2	-5.8	100	100	100	0.02	0.02	0.03
Transformation-associated decrease
Z16406	Meox2	mesenchyme homeobox 2			-8.6	-12.6	-12.6	100	100	100	0.03	0.03	0.02
X60367	Rbp1	retinol binding protein 1, cellular		1	-3.3	-1.3	-1.5	100	75	66	0.01	0.72	0.56
AI152789	Sema7a	sema domain, immunoglobulin domain (Ig), and GPI membrane anchor, (semaphorin) 7A		1	-3.9	-4.5	-7.5	100	87	83	0.03	0.02	0.02
X85994	Sema3c	sema domain, immunoglobulin domain (Ig), short basic domain, secreted, (semaphorin) 3C		1	-5.1	-4.6	-2.5	100	93	91	0.01	0.01	0.04
Z80941	Sema3e	sema domain, immunoglobulin domain (Ig), short basic domain, secreted, (semaphorin) 3E			-2.5	-4.2	-3.5	100	100	100	0	0	0.01
Z68618	Tagln	transgelin			-3.9	-4.5	-4.9	100	100	100	0	0	0
AI841606	Ablim1	actin-binding LIM protein 1			-4.4	-5.6	-6.8	100	100	100	0.01	0.01	0.01
T- known c-Myc-target
R- known c-Myc responsive gene
rT- relative of known c-Myc-target
rR- relative of known c-Myc-responsive gene
N- number of potential c-Myc binding sites in promotor sequence
*- % Increase/Decrease - concordance of change calls in the pair wise comparisons (each tumor to each normal lung sample). by which genes are up- or down-regulated respectively
Orange and grey colored rows indicate that gene was not detected in all control or tumor samples for up- and down-regulated genes.
