# Supplementary material for: Oncogenomics of c-Myc transgenic mice reveal novel regulators of extracellular signaling, angiogenesis and invasion with clinical significance for human lung adenocarcinoma
Source: Oncotarget. 2017 Oct 23;8(60):101808–31. doi: 10.18632/oncotarget.21981 (PMC5731916; doi:10.18632/oncotarget.21981)
Supplement: Supplementary file 3 [file oncotarget-08-101808-s003.xlsx]

## Sheet: Suppl Table S3
Supplementary Table S3: Summary of ENCODE ChIP-seq data from human and murine databases.
		Summary of ENCODE ChIP-seq data (human database)				ENCODE ChIP-seq data on individual human cell lines (N. of distinct MYC binding sites throughout the gene)									Summary of ENCODE ChiP-seq data (mouse database)				ENCODE ChIP-seq data on individual mouse cell lines (N. of distinct MYC binding sites throughout the gene)
Transcription change	Gene symbol	N. experiments showing MYC binding sites (out of eight)	N. experiments showing overlapping MYC binding sites	MYC binding in promoter region (yes/no)		GM12878 c-Myc PK	H1-hESC c-Myc PK	K562 c-Myc PK	HeLa-S3 c-Myc PK	HepG2 c-Myc PK	HUVEC c-Myc PK	MCF-7 est cMyc PK	MCF-7 veh cMyc PK		Number of experiments showing MYC binding sites (two)	Number of experiments showing overlapping MYC binding sites	MYC binding in promoter region (yes/no)		CH12 c-Myc PK	MEL c-Myc PK
Up-regulated	Areg	5	3	yes		0	0	4	1	0	2	1	2		0	0	no		0	0
	Map2k1	7	7	yes		1	0	2	1	2	3	4	3		2	0	yes		3	1
	Myc	7	8	yes		2	1	10	4	6	26	8	11		0	0	no		0	0
	Ros1	2	0	yes		0	0	0	2	0	0	1	0		0	0	no		0	0
	Rhou	2	2	yes		0	0	0	0	3	0	0	1		2	0	yes		1	1
	Frat2	7	7	yes		1	0	6	1	2	3	3	1		2	2	yes		1	1
	Traf4	5	4	yes		2	1	6	2	2	5	3	4		1	0	yes		2	0
	Cldn2	3	2	yes		0	1	0	0	7	5	0	0		1	0	yes		0	1
	Gjb3	4	3	no		1	0	0	0	0	4	0	2		1	0	no		1	0
	Gja1	0	0	no		0	0	0	0	0	0	0	3		1	0	yes		2	0
	Krt18	4	4	yes		0	0	2	0	5	1	0	5		1	0	yes		0	1
	Col15a1	4	0	yes		1	0	1	0	1	4	2	1		2	2	no		2	2
	Icam1	6	6	yes		0	0	4	0	1	1	1	3		1	0	yes		1	0
	Dsc2	2	2	yes		0	0	0	0	2	0	0	1		0	0	no		0	0
	Dsg2	2	3	yes		0	0	0	3	1	0	0	1		0	0	no		0	0
	Ect2	4	3	yes		0	0	1	0	2	0	0	2		2	0	yes		2	1
	Muc1	6	6	yes		2	0	2	2	2	2	0	1		1	0	yes		1	0
	Lcn2	1	0	no		0	0	2	0	0	0	0	0		0	0	no		0	0
	Kng1	4	3	yes		0	0	0	1	0	1	0	1		1	0	no		2	0
	Hgfac	5	5	no		1	0	2	0	6	1	0	1		1	0	yes		1	0
	Adora2b	7	7	yes		1	0	7	1	1	6	1	1		1	0	yes		2	0
	Spint1	7	5	no		0	2	1	1	4	3	2	8		2	0	no		1	1
	Adam19	1	0	no		0	0	0	0	0	4	0	0		1	0	yes		1	0
	Hpn	8	5	yes		1	1	2	1	6	2	1	2		1	0	no		1	0
	Thop1	7	7	yes		4	0	3	2	6	3	1	3		1	0	yes		1	0
	averages Number of experiments showing MYC binding	4.4	3.68	19/25					52					averages Number of experiments showing MYC binding	1	0.16	14/25
	N. of genes with MYC binding in the promoter region			19/25										N. of genes with MYC binding in the promoter region			14/25
	percentage			76										percentage			56
Down-regulated	Fas	2	0	no		0	0	0	0	1	5	0	0		1	0	yes		1	0
	Hoxa5	3	3	yes		0	0	0	0	1	1	0	1		0	0	no		0	0
	Bmp6	5	3	yes		1	1	4	2	4	9	1	2		1	0	yes		3	0
	Tgfb1	7	5	yes		7	0	8	1	5	11	1	4		1	0	yes		1	0
	Dpt	2	0	no		0	0	0	3	0	0	0	1		0	0	no		0	0
	Acvrl1	3	0	yes		1	0	1	0	0	4	0	0		2	0	yes		2	1
	Eng	3	3	yes		0	0	3	0	4	12	0	0		0	0	no		0	0
	Zeb1	6	5	yes		0	1	1	0	1	2	2	5		1	0	yes		3	0
	Gadd45b	3	3	yes		0	0	3	0	3	1	0	0		2	2	yes		2	2
	Igfbp5	6	4	yes		1	2	2	0	5	1	1	4		1	0	yes		2	0
	Igfbp6	4	3	no		0	0	2	0	5	2	0	1		1	0	yes		1	0
	Igfbp4	6	4	yes		0	1	2	0	2	7	1	4		1	0	yes		0	1
	Socs2	7	5	yes		1	0	4	1	1	3	4	2		1	0	yes		2	0
	Nfkbia	7	7	yes		2	0	2	1	3	3	1	3		1	0	yes		3	0
	Tcf7	5	3	yes		1	2	2	0	3	0	0	1		1	0	yes		2	0
	Sox7	1	0	yes		0	0	0	0	0	4	0	0		0	0	no		0	0
	Dusp1	7	6	yes		6	0	3	1	3	4	1	2		2	2	yes		2	1
	Ptpre	8	4	yes		3	4	1	2	1	16	6	9		2	0	yes		3	2
	Sirpa	5	2	yes		1	2	0	0	4	5	0	2		1	0	yes		3	0
	Rassf5	8	6	yes		2	1	6	2	2	5	3	4		2	2	no		2	1
	Akap12	3	3	yes		1	0	0	0	0	4	0	2		2	0	yes		1	1
	Akap2	2	0	yes		0	0	0	0	0	2	0	1		1	0	yes		0	1
	Cav1	5	3	yes		1	0	2	1	0	2	0	1		0	0	no		0	0
	Dnajb9	6	6	yes		1	0	1	0	1	4	2	1		1	0	yes		1	0
	Fkbp7	5	5	yes		0	0	4	0	1	1	1	3		2	0	yes		2	2
	Sema3f	7	3	yes		1	1	1	0	8	13	1	4		1	0	no		2	0
	Fbln1	7	4	yes		0	1	1	2	5	2	1	5		0	0	no		0	0
	Vsnl1	5	3	yes		4	0	3	2	3	1	0	0		1	0	yes		2	0
	Reck	4	0	no		1	0	1	0	1	0	0	1		1	0	no		2	0
	Capn2	6	3	yes		1	0	5	2	1	15	0	1		2	2	yes		2	2
	Cdh5	4	2	yes		0	1	0	0	1	14	0	1		0	0	no		0	0
	Spock2	3	0	no		0	0	0	0	3	1	0	2		1	0	yes		2	0
	Thbd	3	3	yes		0	0	0	0	0	5	1	4		0	0	no		0	0
	Tie1	4	0	yes		0	0	1	2	0	2	0	1		0	0	no		0	0
	Icam2	6	3	yes		2	1	2	0	1	10	0	1		2	2	yes		1	2
	Postn	6	6	no		0	0	3	2	2	2	2	3		1	0	yes		1	0
	Tek	6	0	no		1	1	0	1	0	3	1	2		2	0	yes		1	1
	Nes	3	2	yes		1	0	2	0	0	5	0	0		0	0	no		0	0
	Cd97	8	6	yes		4	2	5	2	1	2	2	2		1	0	yes		1	0
	Vwf	7	4	yes		4	5	2	0	4	19	1	7		1	0	yes		3	0
	Lyve1	0	0	no		0	0	0	0	0	0	0	0		0	0	no		0	0
	Sparcl1	0	0	no		0	0	0	0	0	0	0	0		0	0	no		0	0
	Marcks	3	3	yes		0	0	0	0	2	4	0	1		1	0	no		1	0
	Tenc1	6	6	yes		1	0	5	0	10	9	1	4		2	2	yes		1	1
	Mfap2	1	0	yes		0	0	0	0	0	1	0	0		0	0	no		0	0
	Col13a1	7	5	yes		1	7	1	0	2	18	1	6		1	0	yes		1	0
	Pcdha6	2	0	no		0	1	0	0	0	1	0	0		0	0	no		0	0
	Lama4	6	5	no		0	1	1	0	3	3	1	1		0	0	no		0	0
	Lama3	1	0	no		0	0	0	0	0	0	0	1		1	0	no		1	0
	Itga8	5	0	yes		1	1	1	0	0	0	1	1		1	0	no		1	0
	Pcdha4	1	0	no		0	0	0	0	0	1	0	0		0	0	no		0	0
	Fbln2	7	4	yes		1	5	5	1	1	3	0	4		0	0	no		0	0
	Vtn	2	1	yes		0	0	0	2	2	0	0	0		0	0	no		0	0
	Vcam1	0	0	no		0	0	0	0	0	0	0	0		1	0	yes		1	0
	Clec3b	6	6	yes		0	0	1	1	1	2	1	1		0	0	no		0	0
	Stab1	4	0	yes		0	2	1	0	0	12	0	1		1	0	yes		2	0
	Cldn5	1	0	yes		0	0	0	0	0	3	0	0		0	0	no		0	0
	Pmp22	6	4	yes		0	1	3	0	2	5	1	4		1	0	yes		4	0
	Ptprb	4	2	yes		0	0	1	4	0	4	0	1		0	0	no		0	0
	Ptprg	7	4	yes		3	5	1	0	1	7	3	3		1	0	yes		1	0
	Slfn2	1	0	yes		0	0	0	0	0	1	0	0		1	0	yes		1	0
	Ndrg2	7	5	yes		2	1	1	0	2	2	1	2		1	0	yes		1	0
	Ets1	5	3	yes		1	2	0	4	1	8	0	0		2	0	yes		4	1
	Lox	6	5	yes		0	1	0	1	2	3	1	3		0	0	no		0	0
	Sipa1	6	4	yes		3	0	7	1	6	9	0	1		1	0	yes		2	0
	Ndn	0	0	no		0	0	0	0	0	0	0	0		0	0	no		0	0
	Notch4	5	5	yes		0	0	1	0	1	1	1	1		1	0	yes		0	1
	Nr2f1	3	3	yes		0	0	0	1	2	2	0	0		1	0	yes		1	0
	Meox2	1	1	yes		0	0	0	0	0	2	0	0		0	0	no		0	0
	Rbp1	3	3	no		0	0	1	0	0	0	1	1		2	0	yes		1	1
	Sema7a	5	4	yes		0	1	3	0	6	3	0	1		2	0	yes		5	1
	Sema3c	6	3	yes		0	0	1	2	2	1	2	10		1	0	yes		1	0
	Sema3e	3	2	yes		0	0	0	0	0	1	3	4		0	0	no		0	0
	Tagln	0	0	no		0	0	0	0	0	0	0	0		0	0	no		0	0
	Ablim1	8	6	yes		1	1	1	6	4	5	4	12		2	2	yes		4	2
	averages Number of experiments showing MYC binding	3.88	2.6	58/75										averages Number of experiments showing MYC binding	0.72	0.08	43/75
	N. of genes with MYC binding in the promoter region			58/75										N. of genes with MYC binding in the promoter region			43/75
	percentage			77.3333										percentage			57.3333
