# Supplementary material for: Oncogenomics of c-Myc transgenic mice reveal novel regulators of extracellular signaling, angiogenesis and invasion with clinical significance for human lung adenocarcinoma
Source: Oncotarget. 2017 Oct 23;8(60):101808–31. doi: 10.18632/oncotarget.21981 (PMC5731916; doi:10.18632/oncotarget.21981)
Supplement: Supplementary file 4 [file oncotarget-08-101808-s004.xlsx]

## Sheet: Suppl Table S4
Supplementary Table S4: Clinical relevance of c-Myc responsive genes.
Up-reg	Gene name	HR	P Value	N	THPA
	Myc	1.4	0.0088	720	H 9/12
	Traf4	1.72	0.0000057	720	H 4/12
	Gjb3	2.18	1.1E-11	720	N.A.
	Krt18	1.98	1.9E-9	720	H 10/12
	Col15a1	1.27	0.043	720	H 2/10
	Icam1	1.52	0.001	720	H 7/12
	Dsc2	1.46	0.0046	673	H 10/12
	Lcn2	1.54	0.00028	720	H 2/10
	Kng1	1.43	0.0033	673	H 0/12
	Hgfac	1.40	0.0042	720	H 0/10
	Adora2b	1.29	0.031	720	N.A.
	Spint1	1.58	0.00014	720	H 11/12
	Adam19	1.66	0.000019	720	H 2/12
	Thop1	1.76	0.0000025	720	H 8/9
Down-reg	Gene name	HR	P Value	N	THPA
	Fas	0.66	0.00072	673	L 11/12
	Hoxa5	0.78	0.0038	720	L 11/12
	Bmp6	0.65	0.00045	720	L 4/12
	Dpt	0.68	0.0012	720	N.A.
	Zeb1	0.52	0.00000019	673	L 10/11
	Gadd45b	0.78	0.041	720	L 6/12
	Socs2	0.76	0.0026	673	L 4/12
	Sox7	0.57	0.0000079	673	L 6/10
	Dusp1	0.64	0.00026	720	L 6/11
	Ptpre	0.42	8.8E-12	673	L 8/10
	Rassf5	0.43	6.2E-11	673	N.A.
	Akap12	0.63	0.00025	673	L 10/10
	Cav1	0.59	0.000014	720	L 11/11
	Dnajb9	0.47	7.1E-10	673	L 8/11
	Fkbp7	0.70	0.0041	673	L 8/12
	Fbln1	0.77	0.026	720	L 10/12
	Vsnl1	0.77	0.032	720	N.A.
	Reck	0.60	0.000034	720	L 11/11
	Cdh5	0.70	0.0034	720	L 3/11
	Thbd	0.73	0.011	673	L 10/12
	Icam2	0.75	0.0023	720	L 12/12
	Tek	0.52	0.00000012	720	L 12/12
	Nes	0.69	0.0048	673	L 12/12
	Cd97	0.56	0.0000096	720	L 5/12
	Vwf	0.75	0.0021	673	L 12/12
	Sparcl1	0.37	1.1E-9	720	L 8/8
	Col13a1	0.54	0.00000038	720	L 6/10
	Lama4	0.69	0.0019	720	L 6/11
	Lama3	0.63	0.00032	673	L 8/11
	Itga8	0.55	0.0000036	673	L 12/12
	Pcdha4	0.39	1.7E-14	720	N.A.
	Fbln2	0.76	0.022	720	L 12/12
	Vcam1	0.70	0.0028	720	L 10/12
	Clec3b	0.76	0.025	720	L 7/12
	Cldn5	0.65	0.00046	720	L 4/12
	Pmp22	0.49	2.9E-9	720	N.A.
	Ptprb	0.56	0.000004	673	L 11/12
	Ptprg	0.49	1.2E-8	673	N.A.
	Slfn2	0.59	0.000014	720	N.A.
	Ndr2	0.62	0.000052	720	L 10/10
	Ets1	0.50	0.000000076	673	L 9/11
	Ndn	0.57	0.0000026	720	N.A.
	Meox2	0.51	0.0000088	720	L 12/12
	Rbp1	0.57	0.0000027	720	L 10/11
	Sema3c	0.64	0.00073	720	L 11/12
	Ablim1	0.58	0.0000081	720	L 9/10
