# Supplementary material for: Oncogenomics of c-Myc transgenic mice reveal novel regulators of extracellular signaling, angiogenesis and invasion with clinical significance for human lung adenocarcinoma
Source: Oncotarget. 2017 Oct 23;8(60):101808–31. doi: 10.18632/oncotarget.21981 (PMC5731916; doi:10.18632/oncotarget.21981)
Supplement: Supplementary file 5 [file oncotarget-08-101808-s005.xlsx]

## Sheet: Suppl Table S5
Supplementary Table S5: Primer sequences used for RT-PCR, RT-qPCR, ChIP-qPCR and cloning experiments.
"Mm" stands for Mus musculus and "Hs" for Homo sapiens. In lower case the cloning tails.
Gene symbol	Forward primer	Reverse primer
RT-PCR
Mm_Ros1	CAGTGGCACACGGTACAATC	CTCCGTGAAAGTCCAGCTTC (59 °C, 36 cycles)
Mm_Ect2	AGGACCTTCCATTCGAACCT	GACTCGGGTGTGTTGGAGAT (58 °C, 34 cycles)
Mm_Traf4	CGGCTTCGACTACAAGTTCC	TAGGGCAGGGGACTACATTG (59 °C, 34 cycles)
Mm_Hgfac	GCTTCCTGGGAAATGGTACA	CCTCTTGCCACAGGTAGGAC (58 °C, 36 cycles)
Mm_Adam19	TTTACCGCTCCCTGAACATC	AGCAGTGTGCAGAATCATGG (57 °C, 32 cycles)
Mm_Bmp6	TTCTTCAAGGTGAGCGAGGT	CTCGGGATTCATAAGGTGGA (57 °C, 32 cycles)
Mm_Acvrl1	CCACAACGTGTCTCTGATGC	ACACTCTACCAGCGCAACCT (59 °C, 32 cycles)
Mm_Igfbp5	CTACTCCCCCAAGGTCTTCC	TTGTCCACACACCAGCAGAT (57 °C, 29 cycles)
Mm_Sema3f	GCTTCCAGCCACACCTAGAG	TACAGGTGTGTTCGGTTCCA (57 °C, 34 cycles)
Mm_Cav1	GGGAACAGGGCAACATCTAC	GTGCAGGAAGGAGAGAATGG (59 °C, 32 cycles)
Mm_Cdh5	CAATGACAACTTCCCCGTCT	TGTTTTTGCCTGAAGTGCTG (57 °C, 29 cycles)
ß-actin, reference gene	GGCATTGTTACCAACTGGGACG	CTCTTTGATGTCACGCACGATTTC (65 °C, 23 cycles)
RT-qPCR
Hs_MYC	GCCACGTCTCCACACATCAG	TGGTGCATTTTCGGTTGTTG
Hs_TRAF4	CCACCGTTTCTGCGATACCT	ACTGTGGATGCAGCGGATAG
Hs_MAP2K1	GCACCCGCTGAAGGCAG	TTCTGCAAGGCCTCCAAGTT
Hs_ADAM19	TGCCGAGGAATTAGAGGACTG	AGTGCTCGAACCCAGAGTTT
Hs_FAS	GTGAACATGGAATCATCAAG	TTCACCCAAACAATTAGTGG
Hs_YWHAZ, reference gene	ACTTTTGGTACTTTGTGGCTTCAA	CCGCCAAGGGACAAACCAGTAT
Hs_ACTB, reference gene	CTGGAACGGTGAAGGTGACA	AAGGGACTTCCTGTAACAATGCA
ChIP-qPCR
Hs_TRAF4-ChIP	GCCTGGCTTCGACTACAAGT	CAGGCAGGTATCGCAGAAA
Hs_MAP2K1-ChIP	TTCTTCTCAGCTGGGTCCAC	AGATGACGCGGAAATACGTC
Hs_ADAM19-ChIP	TATTCTGCACGCGAGAAGTG	GGACAGGTTTGCCTGACATT
Hs_ACT B-ChIP	TCTCCCTCCTCCCTTCTTCAAT	TCGCGCCGCTGGGTTTTATA
Hs_CCNB1ex9-ChIP	TATGCCACATCGAAGCATGCTAA	ACAGATGGCACATGGTGCCAATT
Cloning
Mm_Traf4-Cloning	atggccggaccggccAGTAAATATCTGCAAGGCTCCAGT	cgttaattaatcgatGTACCAACCATCCATTGTACTCAA
Mm_Map2k1-Cloning	acggatccatatgTGTTTGTGTGTGTTTGGGTATGTA	tcaagcttATGAACGGACAGATGAAGAGAGAC
Mm_Adam19-Cloning	acggatccatatgACACTCCTGGAATTACGAGGTC	tcaagcttTCCAGTATCAGATCTTCAATTGTGG
