# Supplementary material for: Oncogenomics of c-Myc transgenic mice reveal novel regulators of extracellular signaling, angiogenesis and invasion with clinical significance for human lung adenocarcinoma
Source: Oncotarget. 2017 Oct 23;8(60):101808–31. doi: 10.18632/oncotarget.21981 (PMC5731916; doi:10.18632/oncotarget.21981)
Supplement: Supplementary file 6 [file oncotarget-08-101808-s006.xlsx]

## Sheet: Lung Adenocarcinomas
Supplementary Table S7A: Demographic information of lung adenocarcinoma patients from TCGA consortium database.
Lung adenocarcinoma tumor tissues
Gender	N	Stage	N	Age at diagnosis		Somoking status	N
MALE	149	I	2	Median	67	Non-smoker ≤ 15 years	112
FEMALE	177	IA	74	St. Dev	9.8	Non-smoker >15 years	86
Not available	29	IB	95	Range	38-86	Current smoker	71
SUM	355	IIA	25			Lifelong Non-smoker	46
		IIB	46	Not available	48	Not available	40
		IIIA	51			SUM	355
		IIIB	10
		IV	17
		Not available	35
		SUM	355
Lung adenocarcinoma normal tissues
Gender	N	Stage	N	Age at diagnosis		Somoking status	N
MALE	24	I	0	Median	65	Non-smoker ≤ 15 years	20
FEMALE	33	IA	14	St. Dev	10.9	Non-smoker >15 years	16
Not available	0	IB	15	Range	42-86	Current smoker	7
SUM	57	IIA	5			Lifelong Non-smoker	7
		IIB	9	Not available	0	Not available	7
		IIIA	12			SUM	57
		IIIB	1
		IV	1
		Not available	0
		SUM	57
