# Supplementary material for: Oncogenomics of c-Myc transgenic mice reveal novel regulators of extracellular signaling, angiogenesis and invasion with clinical significance for human lung adenocarcinoma
Source: Oncotarget. 2017 Oct 23;8(60):101808–31. doi: 10.18632/oncotarget.21981 (PMC5731916; doi:10.18632/oncotarget.21981)
Supplement: Supplementary file 7 [file oncotarget-08-101808-s007.xlsx]

## Sheet: Lung Squamous Cell Carcinomas
Supplementary Table S7B: Demographic information of squamous cell carcinoma patients from TCGA consortium database.
Lung Squamous Cell Carcinoma tumor tissues
Gender	N	Stage	N	Age at diagnosis		Somoking status	N
MALE	59	I	0	Median	68	Non-smoker ≤ 15 years	126
FEMALE	161	IA	34	St. Dev	8.4	Non-smoker >15 years	45
Not available	0	IB	80	Range	39-85	Current smoker	33
SUM	220	II	1			Lifelong Non-smoker	10
		IIA	17	Not available	6	Not available	6
		IIB	36			SUM	220
		IIIA	30
		IIIB	16
		IV	4
		Not available	2
		SUM	220
Lung Squamous Cell Carcinoma normal tissues
Gender	N	Stage	N	Age at diagnosis		Somoking status	N
MALE	15	I	0	Median	72	Non-smoker ≤ 15 years	13
FEMALE	2	IA	2	St. Dev	5.7	Non-smoker >15 years	2
Not available	0	IB	7	Range	64-85	Current smoker	2
SUM	17	II	1			Lifelong Non-smoker	0
		IIA	2	Not available	0	Not available	0
		IIB	4			SUM	17
		IIIA	1
		IIIB	0
		IV	0
		Not available	0
		SUM	17
